# Supplementary material for: Beneficial effects of Bacillus mojavensis strain MTC-8 on plant growth, immunity and disease resistance against Magnaporthe oryzae
Source: Front Microbiol. 2024 Jun 12;15:1422476. doi: 10.3389/fmicb.2024.1422476 (PMC11199545; doi:10.3389/fmicb.2024.1422476)
Supplement: Supplementary file 3 [file Table_1.XLS]

## Sheet: positive ion mode
Name	Formula	CAS_num	Class	Annot. DeltaMass [ppm]	Annotation MW	Calc. MW	RT [min]	Area: 220926-530001-BAC-1F3-P.raw (F1)	Relative concentration of each substance in sample MTC-8 F3（μg/g）	Relative percentage of each substance in sample F3（%）
N-Phenyl-2-naphthylamine	C16 H13 N	135-88-6	Naphthalenes	-0.7	219.105	219.105	13.36	5.84482e+09	2017.38	0.0724827
Phthalic anhydride	C8 H4 O3	85-44-9	Benzofurans	-0.37	148.016	148.016	14.084	3.6211e+09	1249.85	0.044906
Dibutyl phthalate	C16 H22 O4	84-74-2	Benzene and substituted derivatives	-1.26	278.152	278.151	14.07	3.16924e+09	1093.88	0.0393023
Hexadecanamide	C16 H33 N O	629-54-9	Fatty Acyls	-1.33	255.256	255.256	16.412	1.72067e+09	593.902	0.0213384
2-Amino-1,3,4-octadecanetriol	C18 H39 N O3	554-62-1	Organonitrogen compounds	-1.28	317.293	317.293	10.384	1.56327e+09	539.574	0.0193865
1-acetyl beta carboline	C13 H10 N2 O	50892-83-6	Harmala alkaloids	-1	210.079	210.079	10.853	1.3239e+09	456.952	0.0164179
Benzyl butyl phthalate	C19 H20 O4	85-68-7	Benzene and substituted derivatives	-1.62	312.136	312.136	13.799	7.65481e+08	264.21	0.00949287
Prespatane	C15 H24	NA	Prenol lipids	-0.65	204.188	204.188	14.074	6.96338e+08	240.345	0.00863542
Triphenylphosphine oxide	C18 H15 O P	791-28-6	Benzene and substituted derivatives	-1.13	278.086	278.086	10.674	3.73951e+08	129.071	0.00463744
Stearamide	C18 H37 N O	124-26-5	Carboximidic acids and derivatives	-1.17	283.288	283.287	18.526	3.73113e+08	128.782	0.00462705
Bis(4-ethylbenzylidene)sorbitol	C24 H30 O6	79072-96-1	Dioxanes	-1.37	414.204	414.204	12.408	3.5407e+08	122.21	0.00439089
1-[(2-Hydroxyethyl)amino]-2-dodecanol	C14 H31 N O2	2615-84-1	Organonitrogen compounds	-1.32	245.235	245.235	9.394	3.22011e+08	111.144	0.00399332
Oleoylmorpholine	C22 H41 N O2	5299-52-5	Oxazinanes	-0.95	351.314	351.313	16.157	3.10448e+08	107.153	0.00384992
N,N-Dipentyl-4-(2-(4-quinolinyl)vinyl)aniline	C27 H34 N2	7498-21-7	Quinolines and derivatives	-0.53	386.272	386.272	16.93	2.8677e+08	98.9806	0.00355629
1-(4-Morpholinyl)-1-octadecanone	C22 H43 N O2	NA	Others	-1.5	353.329	353.329	17.287	2.83607e+08	97.8887	0.00351706
Arachidoyl ethanolamide	C22 H45 N O2	94421-69-9	Organonitrogen compounds	-1.58	355.345	355.344	12.395	2.75898e+08	95.228	0.00342147
Azatadine	C20 H22 N2	3964-81-6	Benzocycloheptapyridines	-0.25	290.178	290.178	14.519	2.6127e+08	90.1791	0.00324006
Alverine	C20 H27 N	150-59-4	Benzene and substituted derivatives	-1.44	281.214	281.214	17.852	2.53779e+08	87.5933	0.00314716
3,5-di-tert-Butyl-4-hydroxybenzaldehyde	C15 H22 O2	1620-98-0	Organooxygen compounds	-1.02	234.162	234.162	13.284	2.44631e+08	84.4361	0.00303372
(2S,3R)-2-Amino-1,3-dodecanediol	C12 H27 N O2	NA	Organonitrogen compounds	-0.84	217.204	217.204	7.389	2.37827e+08	82.0873	0.00294933
alpha-Cyclopentylmandelic acid	C13 H16 O3	427-49-6	Benzene and substituted derivatives	-2.34	220.11	220.109	13.448	2.37517e+08	81.9806	0.0029455
1,7-Diphenyl-4-heptanyl (2S)-1-{[(2R)-1-phenyl-3-(phosphonooxy)-2-propanyl]carbamoyl}-2-piperidinecarboxylate	C35 H45 N2 O7 P	NA	Others	1.62	636.296	636.297	17.297	2.31366e+08	79.8574	0.00286921
Triphenyl phosphate	C18 H15 O4 P	115-86-6	Organic phosphoric acids and derivatives	-1.24	326.071	326.07	13.063	2.27768e+08	78.6157	0.0028246
4-(4-Hydroxy-4-methylpentyl)cyclohex-3-ene-1-carbaldehyde	C13 H22 O2	31906-04-4	Organooxygen compounds	-0.91	210.162	210.162	10.611	2.27511e+08	78.527	0.00282141
Citroflex 4	C18 H32 O7	77-94-1	Carboxylic acids and derivatives	-1.19	360.215	360.214	14.041	2.19427e+08	75.7366	0.00272116
MDPBP	C15 H19 N O3	784985-33-7	Benzene and substituted derivatives	-1.29	261.136	261.136	13.633	2.18688e+08	75.4814	0.00271199
(4E,8E,12E)-4,9,13,17-Tetramethyl-4,8,12,16-octadecatetraen-1-ol	C22 H38 O	NA	Prenol lipids	-1.55	318.292	318.292	14.91	2.07164e+08	71.5041	0.00256909
N-[6-(Methylsulfonyl)-1,3-benzothiazol-2-yl]benzamide	C15 H12 N2 O3 S2	NA	Benzothiazoles	-1.15	332.029	332.029	14.508	2.03543e+08	70.2541	0.00252417
Tributyl phosphate	C12 H27 O4 P	126-73-8	Organic phosphoric acids and derivatives	-1.1	266.165	266.164	13.107	2.02121e+08	69.7632	0.00250654
tert-butyl 4-carbamoylpiperidine-1-carboxylate	C11 H20 N2 O3	91419-48-6	Piperidines	-1.03	228.147	228.147	11.577	2.0136e+08	69.5008	0.00249711
Palmitoyl sphingomyelin	C39 H79 N2 O6 P	6254-89-3	Sphingolipids	-0.47	702.568	702.567	14.504	1.7892e+08	61.7553	0.00221882
4-Methyl-1-tetralone	C11 H12 O	19832-98-5	Tetralins	-0.32	160.089	160.089	13.219	1.78492e+08	61.6075	0.00221351
Citroflex A-4	C20 H34 O8	77-90-7	Carboxylic acids and derivatives	-1.25	402.225	402.225	15.38	1.65222e+08	57.0274	0.00204895
2-[(2-Hydroxy-4,4-dimethyl-6-oxo-1-cyclohexen-1-yl)(3-hydroxy-4-methoxyphenyl)methyl]-5,5-dimethyl-1,3-cyclohexanedione	C24 H30 O6	NA	Prenol lipids	-1.23	414.204	414.204	12.491	1.57795e+08	54.4639	0.00195684
4-methylpyridine-2,3-diamine	C6 H9 N3	53929-59-2	Pyridines and derivatives	0.71	123.08	123.08	18.346	1.52657e+08	52.6907	0.00189313
SN3570000	C18 H30 O	NA	Others	-1.25	262.23	262.229	15.319	1.49189e+08	51.4935	0.00185012
Palmitelaidic acid methyl ester	C17 H32 O2	10030-74-7	Fatty Acyls	-1.29	268.24	268.24	17.674	1.21959e+08	42.0949	0.00151244
N,N-Dimethyldodecylamine N-oxide	C14 H31 N O	1643-20-5	Organonitrogen compounds	-0.98	229.241	229.24	10.374	1.09876e+08	37.9243	0.00136259
Ethyl oleate	C20 H38 O2	111-62-6	Fatty Acyls	-1.58	310.287	310.287	16.412	1.00696e+08	34.7559	0.00124875
Indirubin	C16 H10 N2 O2	479-41-4	Indoles and derivatives	-1.02	262.074	262.074	12.456	7.80463e+07	26.9382	0.000967868
4-Hydroxycoumarin	C9 H6 O3	1076-38-6	Coumarins and derivatives	-0.48	162.032	162.032	9.842	6.72872e+07	23.2246	0.000834442
Nootkatone	C15 H22 O	4674-50-4	Prenol lipids	-0.4	218.167	218.167	12.17	6.24912e+07	21.5692	0.000774965
N,N-Diisopropylethylamine (DIPEA)	C8 H19 N	7087-68-5	Organonitrogen compounds	0.6	129.152	129.152	5.042	5.69374e+07	19.6523	0.000706092
Curvularin	C16 H20 O5	10140-70-2	Macrolides and analogues	-1.41	292.131	292.131	12.443	5.30227e+07	18.3011	0.000657544
2,2,6,6-Tetramethyl-1-piperidinol (TEMPO)	C9 H19 N O	2564-83-2	Piperidines	-0.55	157.147	157.147	10.5	5.22634e+07	18.039	0.000648128
Forchlorfenuron	C12 H10 Cl N3 O	68157-60-8	Pyridines and derivatives	-1.05	247.051	247.051	10.352	5.16561e+07	17.8294	0.000640597
Palmitoleic acid	C16 H30 O2	373-49-9	Fatty Acyls	-1.08	254.225	254.224	16.884	5.01349e+07	17.3044	0.000621733
Acridine	C13 H9 N	260-94-6	Quinolines and derivatives	-0.66	179.073	179.073	5.89	4.93008e+07	17.0165	0.000611388
Tacrine	C13 H14 N2	321-64-2	Quinolines and derivatives	-0.87	198.116	198.116	12.384	4.63117e+07	15.9848	0.000574321
Muscone	C16 H30 O	541-91-3	Organooxygen compounds	-1.1	238.23	238.229	14.971	4.62152e+07	15.9515	0.000573123
cis-Cinnamic acid	C9 H8 O2	102-94-3	Cinnamic acids and derivatives	-0.61	148.052	148.052	12.479	4.58662e+07	15.831	0.000568796
Heptanophenone	C13 H18 O	1671-75-6	Organooxygen compounds	-0.67	190.136	190.136	11.66	4.30783e+07	14.8688	0.000534223
DEET	C12 H17 N O	134-62-3	Benzene and substituted derivatives	-1.12	191.131	191.131	10.495	4.1108e+07	14.1887	0.000509788
Hydrolyzed fumonisin B1	C22 H47 N O5	145040-09-1	Organonitrogen compounds	-1.45	405.345	405.345	10.464	4.0408e+07	13.9471	0.000501108
Mono(2-ethylhexyl) phthalate (MEHP)	C16 H22 O4	4376-20-9	Benzene and substituted derivatives	-0.98	278.152	278.152	17.623	3.95477e+07	13.6501	0.000490438
Cyproheptadine	C21 H21 N	129-03-3	Dibenzocycloheptenes	-1.15	287.167	287.167	15.437	3.86536e+07	13.3416	0.000479351
2-Aminoanthraquinone	C14 H9 N O2	117-79-3	Anthracenes	-0.73	223.063	223.063	11.562	3.68592e+07	12.7222	0.000457098
Homo-anatoxin	C11 H17 N O	142926-86-1	Anatoxins	-1.02	179.131	179.131	12.065	3.67735e+07	12.6926	0.000456035
Diphenylphosphate	C12 H11 O4 P	838-85-7	Organic phosphoric acids and derivatives	-0.75	250.04	250.039	16.051	3.37777e+07	11.6586	0.000418884
Dextromethorphan	C18 H25 N O	125-71-3	Morphinans	-1.55	271.194	271.193	12.706	3.3236e+07	11.4716	0.000412167
Decanamide	C10 H21 N O	2319-29-1	Carboximidic acids and derivatives	-0.83	171.162	171.162	11.28	3.17686e+07	10.9651	0.000393969
Piperocaine	C16 H23 N O2	136-82-3	Benzene and substituted derivatives	-1.32	261.173	261.173	13.799	3.13197e+07	10.8102	0.000388401
N,N-Dimethyltetradecylamine-N-oxide	C16 H35 N O	3332-27-2	Organonitrogen compounds	-1.46	257.272	257.271	11.24	3.0624e+07	10.5701	0.000379774
3-Phenyl-2,3-dihydro-1,3-benzothiazol-2-imine	C13 H10 N2 S	46493-66-7	Benzothiazoles	-0.79	226.056	226.056	12.219	2.96712e+07	10.2412	0.000367959
Decanophenone	C16 H24 O	6048-82-4	Organooxygen compounds	-0.74	232.183	232.183	15.004	2.89151e+07	9.98024	0.000358582
Ceratodictyol	C19 H38 O4	NA	Fatty Acyls	-1.1	330.277	330.277	17.097	2.85756e+07	9.86304	0.000354371
Mesterolone	C20 H32 O2	1424-00-6	Steroids and steroid derivatives	-1.25	304.24	304.24	14.921	2.80872e+07	9.69448	0.000348315
Methyl N-(4-methoxyphenyl)-[3-(trifluoromethyl)anilino]methanimidothioate	C16 H15 F3 N2 O S	NA	Benzene and substituted derivatives	0.93	340.086	340.086	13.547	2.65869e+07	9.17664	0.00032971
Cyclo(leucylprolyl)	C11 H18 N2 O2	5654-86-4	Carboxylic acids and derivatives	-0.95	210.137	210.137	6.429	2.49101e+07	8.59787	0.000308915
4-Hydroxy-1-(2-hydroxyethyl)-2,2,6,6-tetramethylpiperidine	C11 H23 N O2	52722-86-8	Piperidines	-0.81	201.173	201.173	0.841	2.46773e+07	8.51754	0.000306028
Oxybenzone	C14 H12 O3	131-57-7	Benzene and substituted derivatives	-0.86	228.079	228.078	12.606	2.45751e+07	8.48224	0.00030476
Culmorin	C15 H26 O2	18374-83-9	Prenol lipids	-0.75	238.193	238.193	15.278	2.44343e+07	8.43365	0.000303014
Velvione	C16 H28 O	37609-25-9	Organooxygen compounds	-0.79	236.214	236.214	16.887	2.43256e+07	8.39613	0.000301666
D-Sphingosine	C18 H37 N O2	123-78-4	Organonitrogen compounds	-1.1	299.282	299.282	11.432	2.42004e+07	8.35292	0.000300114
Triethanolamine	C6 H15 N O3	102-71-6	Organonitrogen compounds	-0.58	149.105	149.105	0.767	2.39935e+07	8.28152	0.000297548
Linoleoyl Ethanolamide	C20 H37 N O2	68171-52-8	Organonitrogen compounds	-1.58	323.282	323.282	14.014	2.37194e+07	8.1869	0.000294149
Oxibendazole	C12 H15 N3 O3	20559-55-1	Benzimidazoles	-1.09	249.111	249.111	11.035	2.33878e+07	8.07245	0.000290037
(-)-Caryophyllene oxide	C15 H24 O	1139-30-6	Prenol lipids	-0.4	220.183	220.183	15.278	2.32541e+07	8.0263	0.000288378
Monobutyl phthalate	C12 H14 O4	131-70-4	Benzene and substituted derivatives	-1.19	222.089	222.089	14.027	2.31305e+07	7.98366	0.000286846
Leucomalachite green	C23 H26 N2	129-73-7	Triphenyl compounds	-0.68	330.21	330.209	14.511	2.24868e+07	7.76148	0.000278864
Galaxolidone	C18 H24 O2	256393-37-0	Benzopyrans	-1.24	272.178	272.177	14.066	2.11853e+07	7.31225	0.000262723
Triethyleneglycol bis(2-ethylhexanoate)	C22 H42 O6	94-28-0	Fatty Acyls	-1.57	402.298	402.298	17.536	2.11114e+07	7.28675	0.000261807
NCGC00385919-01_C20H34O_2-Penten-1-ol, 5-[(1S,4aS,8aS)-decahydro-5,5,8a-trimethyl-2-methylene-1-naphthalenyl]-3-methyl-, (2E)-	C20 H34 O	NA	Prenol lipids	-1.34	290.261	290.261	17.747	2.00845e+07	6.93229	0.000249072
Cantharidin	C10 H12 O4	56-25-7	Furofurans	-0.2	196.074	196.074	11.373	1.9511e+07	6.73434	0.00024196
1-Hydroxycyclohexyl phenyl ketone	C13 H16 O2	947-19-3	Organooxygen compounds	-0.48	204.115	204.115	11.609	1.90088e+07	6.56101	0.000235732
3,6,9,12-Tetraoxatetracosan-1-ol	C20 H42 O5	5274-68-0	Organooxygen compounds	-1.54	362.303	362.303	15.404	1.85843e+07	6.41449	0.000230468
Dihexyl phthalate	C20 H30 O4	84-75-3	Benzene and substituted derivatives	-1.3	334.214	334.214	17.71	1.7529e+07	6.05025	0.000217381
Dicyclohexylamine	C12 H23 N	101-83-7	Organonitrogen compounds	-0.36	181.183	181.183	6.677	1.72808e+07	5.96458	0.000214303
Oxymetazoline	C16 H24 N2 O	1491-59-4	Benzene and substituted derivatives	-1.07	260.189	260.189	13.029	1.68817e+07	5.82682	0.000209353
4-Isobutylbenzoic acid	C11 H14 O2	38861-88-0	Benzene and substituted derivatives	-0.58	178.099	178.099	11.073	1.62748e+07	5.61737	0.000201828
Metolachlor	C15 H22 Cl N O2	51218-45-2	Benzene and substituted derivatives	-1.33	283.134	283.134	12.492	1.59451e+07	5.50357	0.000197739
2-(4-Morpholinyl)benzothiazole	C11 H12 N2 O S	4225-26-7	Benzothiazoles	-0.9	220.067	220.067	9.783	1.58792e+07	5.48079	0.00019692
Methaqualone	C16 H14 N2 O	72-44-6	Diazanaphthalenes	-0.98	250.111	250.11	12.532	1.56861e+07	5.41415	0.000194526
2,4-Dimethylbenzaldehyde	C9 H10 O	15764-16-6	Benzene and substituted derivatives	-0.34	134.073	134.073	12.292	1.56525e+07	5.40257	0.00019411
5,6-Dihydrophenanthridin-6-one	C13 H9 N O	1015-89-0	Quinolines and derivatives	-0.35	195.068	195.068	6.844	1.55725e+07	5.37495	0.000193118
Methyl 3,5-di-tert-butyl-4-hydroxybenzoate	C16 H24 O3	2511-22-0	Benzene and substituted derivatives	-0.97	264.173	264.172	12.236	1.51614e+07	5.23306	0.00018802
Germacrone	C15 H22 O	6902-91-6	Prenol lipids	-0.69	218.167	218.167	13.743	1.51552e+07	5.23092	0.000187943
Dibenzylamine	C14 H15 N	103-49-1	Benzene and substituted derivatives	-0.28	197.12	197.12	6.616	1.50893e+07	5.20815	0.000187125
Benzidine	C12 H12 N2	92-87-5	Benzene and substituted derivatives	-0.72	184.1	184.1	11.138	1.49315e+07	5.15369	0.000185168
13(S)-HOTrE	C18 H30 O3	87984-82-5	Fatty Acyls	-0.92	294.219	294.219	14.555	1.43848e+07	4.96501	0.000178389
4,4'-Methylenebis(2-methylaniline)	C15 H18 N2	838-88-0	Benzene and substituted derivatives	-0.98	226.147	226.147	11.416	1.43178e+07	4.94188	0.000177558
Gabapentin	C9 H17 N O2	60142-96-3	Carboxylic acids and derivatives	-0.6	171.126	171.126	6.488	1.38045e+07	4.76471	0.000171192
Androstane-3,17-diol	C19 H32 O2	25126-76-5	Steroids and steroid derivatives	-1.28	292.24	292.24	15.49	1.37879e+07	4.75898	0.000170986
N,N-Dimethylsphingosine	C20 H41 N O2	119567-63-4	Organonitrogen compounds	-1.56	327.314	327.313	12.325	1.36203e+07	4.70113	0.000168908
Linolenic acid ethyl ester	C20 H34 O2	1191-41-9	Fatty Acyls	-1.51	306.256	306.255	16.409	1.36152e+07	4.69936	0.000168844
gamma-Dodecalactone	C12 H22 O2	2305-05-7	Lactones	-0.8	198.162	198.162	13.465	1.3534e+07	4.67135	0.000167838
3-Nor-3-Oxopanasinsan-6-Ol	C14 H22 O2	NA	Organooxygen compounds	-1.13	222.162	222.162	13.568	1.33604e+07	4.61141	0.000165684
2-Tolidine	C14 H16 N2	119-93-7	Benzene and substituted derivatives	-0.5	212.131	212.131	11.647	1.31679e+07	4.545	0.000163298
2,3-Methylenedioxy pyrovalerone	C16 H21 N O3	1427205-89-7	Benzene and substituted derivatives	-0.98	275.152	275.152	12.916	1.29841e+07	4.48155	0.000161018
Ethyl palmitoleate	C18 H34 O2	56219-10-4	Fatty Acyls	-0.99	282.256	282.256	16.348	1.28212e+07	4.42531	0.000158998
N-Phenyl-1-naphthylamine	C16 H13 N	90-30-2	Naphthalenes	-0.56	219.105	219.105	9.569	1.27798e+07	4.41104	0.000158485
Flecainide	C17 H20 F6 N2 O3	54143-55-4	Benzene and substituted derivatives	-3.21	414.138	414.136	17.944	1.25275e+07	4.32395	0.000155356
Rimantadine	C12 H21 N	13392-28-4	Organonitrogen compounds	-0.73	179.167	179.167	9.767	1.2316e+07	4.25096	0.000152734
Etaqualone	C17 H16 N2 O	7432-25-9	Diazanaphthalenes	-1.14	264.126	264.126	13.069	1.22153e+07	4.21618	0.000151484
Flumioxazin	C19 H15 F N2 O4	103361-09-7	Benzoxazines	0.33	354.102	354.102	14.134	1.18335e+07	4.08441	0.00014675
α-Linolenic acid	C18 H30 O2	463-40-1	Fatty Acyls	-0.82	278.225	278.224	14.486	1.17729e+07	4.06348	0.000145998
7-Hydroxycoumarine	C9 H6 O3	93-35-6	Coumarins and derivatives	-0.56	162.032	162.032	7.451	1.16922e+07	4.03565	0.000144998
5-Hydroxy-1-tetralone	C10 H10 O2	28315-93-7	Tetralins	-0.43	162.068	162.068	13.573	1.16289e+07	4.01378	0.000144212
Dibutyl phosphate	C8 H19 O4 P	107-66-4	Organic phosphoric acids and derivatives	-0.71	210.102	210.102	13.107	1.16017e+07	4.0044	0.000143875
2-Hydroxybenzothiazole	C7 H5 N O S	934-34-9	Benzothiazoles	-0.08	151.009	151.009	8.199	1.15774e+07	3.99602	0.000143574
delta-Tridecalactone	C13 H24 O2	7370-92-5	Lactones	-1.25	212.178	212.177	12.116	1.12578e+07	3.88571	0.000139611
Indole	C8 H7 N	120-72-9	Indoles and derivatives	1.16	117.058	117.058	4.494	1.12178e+07	3.87188	0.000139114
Tris(1-chloro-2-propyl)phosphate	C9 H18 Cl3 O4 P	13674-84-5	Organic phosphoric acids and derivatives	-1.27	326.001	326	11.61	1.12118e+07	3.86982	0.00013904
Diphenylamine	C12 H11 N	122-39-4	Benzene and substituted derivatives	-0.48	169.089	169.089	12.446	1.12041e+07	3.86716	0.000138944
1,3,4,10-Tetrahydro-9(2H)-acridinone	C13 H13 N O	13161-85-8	Quinolines and derivatives	-0.75	199.1	199.1	11.267	1.09612e+07	3.78333	0.000135932
Acetophenone	C8 H8 O	98-86-2	Organooxygen compounds	1.12	120.058	120.058	1.301	1.09584e+07	3.78235	0.000135897
1-[4-hydroxy-3-(3-methylbut-2-enyl)phenyl]ethanone	C13 H16 O2	26932-05-8	Organooxygen compounds	-0.78	204.115	204.115	15.364	1.05609e+07	3.64517	0.000130968
Linoleic acid	C18 H32 O2	60-33-3	Fatty Acyls	-1.23	280.24	280.24	17.474	1.05175e+07	3.63017	0.000130429
Δ2-trans-Hexadecenoic acid	C16 H30 O2	929-79-3	Fatty Acyls	-1.2	254.225	254.224	13.875	1.03016e+07	3.55567	0.000127752
Dihydrojasmone	C11 H18 O	1128-08-1	Organooxygen compounds	-0.77	166.136	166.136	12.12	1.02164e+07	3.52626	0.000126696
3,3',5,5'-Tetramethylbenzidine	C16 H20 N2	54827-17-7	Benzene and substituted derivatives	-1.03	240.163	240.162	12.588	1.02014e+07	3.52108	0.00012651
1,2,3,4-Tetramethyl-1,3-cyclopentadiene	C9 H14	4249-10-9	Unsaturated hydrocarbons	1.01	122.11	122.11	17.744	9.98365e+06	3.44592	0.000123809
N-[1,1'-Biphenyl]-4-ylacetamide	C14 H13 N O	4075-79-0	Benzene and substituted derivatives	-0.56	211.1	211.1	7.287	9.84428e+06	3.39781	0.000122081
NCGC00169717-02!(E)-1-(4-hydroxy-3-methoxyphenyl)tetradec-4-en-3-one	C21 H32 O3	36752-54-2	Phenols	-1.07	332.235	332.235	16.076	9.72746e+06	3.35749	0.000120632
4-Aminobiphenyl	C12 H11 N	92-67-1	Benzene and substituted derivatives	-0.93	169.089	169.089	6.08	9.67008e+06	3.33769	0.00011992
Trenbolone	C18 H22 O2	10161-33-8	Steroids and steroid derivatives	-0.81	270.162	270.162	12.605	9.60116e+06	3.3139	0.000119066
Ageratriol	C15 H24 O3	38022-97-8	Prenol lipids	-1.28	252.173	252.172	12.961	9.60092e+06	3.31382	0.000119063
N-Cyclohexyl-2-benzothiazol-amine	C13 H16 N2 S	28291-75-0	Benzothiazoles	-0.5	232.103	232.103	9.992	9.47695e+06	3.27103	0.000117525
Testosterone	C19 H28 O2	58-22-0	Steroids and steroid derivatives	-1.48	288.209	288.209	13.523	9.35628e+06	3.22938	0.000116029
N-(2,4-Dimethylphenyl)formamide	C9 H11 N O	60397-77-5	Benzene and substituted derivatives	-0.42	149.084	149.084	8.794	9.20766e+06	3.17808	0.000114186
11-aminoundecanoicacid	C11 H23 N O2	2432-99-7	Fatty Acyls	-0.77	201.173	201.173	8.01	9.17118e+06	3.16549	0.000113734
Crotamiton	C13 H17 N O	483-63-6	Benzene and substituted derivatives	0.07	203.131	203.131	12.191	8.85971e+06	3.05798	0.000109871
Dibutyl hexanedioate	C14 H26 O4	105-99-7	Fatty Acyls	-1.26	258.183	258.183	13.894	8.60992e+06	2.97177	0.000106773
Loliolide	C11 H16 O3	5989-02-6	Benzofurans	-0.64	196.11	196.11	12.702	8.41323e+06	2.90388	0.000104334
Dibenzoylmethane	C15 H12 O2	120-46-7	Linear 1,3-diarylpropanoids	-0.97	224.084	224.084	13.683	8.35124e+06	2.88248	0.000103565
4'-(Imidazol-1-yl)acetophenone	C11 H10 N2 O	10041-06-2	Organooxygen compounds	-0.8	186.079	186.079	9.479	8.20125e+06	2.83071	0.000101705
Securinine	C13 H15 N O2	5610-40-2	Indolizidines	-0.5	217.11	217.11	11.435	8.04397e+06	2.77643	9.97549e-05
Neostigmine	C12 H18 N2 O2	59-99-4	Benzene and substituted derivatives	-0.62	222.137	222.137	11.403	7.99991e+06	2.76122	9.92084e-05
7-Hydroxy-4-methylcoumarin	C10 H8 O3	90-33-5	Coumarins and derivatives	-0.23	176.047	176.047	11.449	7.92432e+06	2.73513	9.8271e-05
cis-12-Octadecenoic acid methyl ester	C19 H36 O2	2733-86-0	Fatty Acyls	-1.13	296.272	296.271	15.618	7.72822e+06	2.66744	9.58391e-05
2-Mercaptobenzothiazole	C7 H5 N S2	149-30-4	Benzothiazoles	-0.61	166.986	166.986	13.482	7.51064e+06	2.59235	9.31409e-05
Ecgonine	C9 H15 N O3	481-37-8	Tropane alkaloids	-0.97	185.105	185.105	1.976	7.50097e+06	2.58901	9.30209e-05
Flavone	C15 H10 O2	525-82-6	Flavonoids	-0.72	222.068	222.068	11.485	7.41696e+06	2.56001	9.19792e-05
Azobenzene	C12 H10 N2	103-33-3	Azobenzenes	-0.5	182.084	182.084	6.124	7.36078e+06	2.54062	9.12824e-05
2,6-di-tert-Butylphenol	C14 H22 O	128-39-2	Benzene and substituted derivatives	-0.98	206.167	206.167	14.206	7.34758e+06	2.53606	9.11188e-05
Diethyl phthalate	C12 H14 O4	84-66-2	Benzene and substituted derivatives	-0.72	222.089	222.089	11.449	7.29491e+06	2.51788	9.04656e-05
Juarezic Acid	C11 H10 O2	1552-94-9	Benzene and substituted derivatives	-0.4	174.068	174.068	10.254	7.18634e+06	2.48041	8.91191e-05
N,N-Dimethyldecylamine N-oxide	C12 H27 N O	2605-79-0	Organonitrogen compounds	-0.85	201.209	201.209	9.433	7.1181e+06	2.45686	8.8273e-05
4,4`-Methylen-bis(2-methyl aniline)	C15 H18 N2	838-88-0	Benzene and substituted derivatives	-0.92	226.147	226.147	7.73	7.07961e+06	2.44357	8.77956e-05
Iminostilbene	C14 H11 N	256-96-2	Benzazepines	-0.03	193.089	193.089	6.608	6.96348e+06	2.40349	8.63555e-05
Valpromide	C8 H17 N O	2430-27-5	Carboximidic acids and derivatives	-0.11	143.131	143.131	9.576	6.81575e+06	2.3525	8.45235e-05
3-Hydroxyfluorene	C13 H10 O	6344-67-8	Fluorenes	-0.18	182.073	182.073	11.012	6.72298e+06	2.32048	8.33729e-05
Cyclo(phenylalanyl-prolyl)	C14 H16 N2 O2	14705-60-3	Carboxylic acids and derivatives	-0.84	244.121	244.121	6.848	6.67855e+06	2.30514	8.2822e-05
Shogaol	C17 H24 O3	555-66-8	Phenols	-1.26	276.173	276.172	12.739	6.65279e+06	2.29625	8.25025e-05
Indole-3-acetic acid	C10 H9 N O2	87-51-4	Indoles and derivatives	-0.19	175.063	175.063	12.222	6.52539e+06	2.25228	8.09227e-05
Phenyl phosphate	C6 H7 O4 P	701-64-4	Organic phosphoric acids and derivatives	-0.52	174.008	174.008	19.296	6.46444e+06	2.23124	8.01668e-05
Docosapentaenoic acid methyl ester	C23 H36 O2	108698-02-8	Fatty Acyls	-0.87	344.272	344.271	17.146	6.3483e+06	2.19116	7.87265e-05
(1H-Indol-3-yl)(2,2,3,3-tetramethylcyclopropyl)methanone	C16 H19 N O	895152-66-6	Indoles and derivatives	-1.31	241.147	241.146	12.678	6.34329e+06	2.18943	7.86644e-05
1-Stearoylglycerol	C21 H42 O4	123-94-4	Glycerolipids	-1.71	358.308	358.308	19.058	6.3102e+06	2.17801	7.8254e-05
NCGC00385670-01!N-(10-hydroxy-10-methylundecyl)acetamide	C14 H29 N O2	NA	Organooxygen compounds	-1.04	243.22	243.22	9.622	6.27824e+06	2.16697	7.78576e-05
5α-Dihydrotestosterone	C19 H30 O2	521-18-6	Steroids and steroid derivatives	-0.26	290.225	290.224	14.463	6.20566e+06	2.14192	7.69576e-05
3-(2-Hydroxyethyl)indole	C10 H11 N O	526-55-6	Indoles and derivatives	-0.39	161.084	161.084	9.893	6.12007e+06	2.11238	7.58962e-05
2-Methylbenzophenone	C14 H12 O	131-58-8	Benzene and substituted derivatives	-0.11	196.089	196.089	12.647	5.84026e+06	2.0158	7.24262e-05
Senkyunolide A	C12 H16 O2	63038-10-8	Isobenzofurans	-0.28	192.115	192.115	11.308	5.63175e+06	1.94383	6.98404e-05
Sparteine	C15 H26 N2	90-39-1	Lupin alkaloids	-0.79	234.21	234.209	16.019	5.55156e+06	1.91616	6.8846e-05
Dehydroepiandrosterone (DHEA)	C19 H28 O2	53-43-0	Steroids and steroid derivatives	-1.36	288.209	288.209	13.917	5.38511e+06	1.85871	6.67818e-05
2,6-Diisopropylaniline	C12 H19 N	24544-04-5	Benzene and substituted derivatives	-0.08	177.152	177.152	12.182	5.28378e+06	1.82373	6.55252e-05
4-Methoxybenzaldehyde	C8 H8 O2	123-11-5	Benzene and substituted derivatives	-0.1	136.052	136.052	16.077	5.25859e+06	1.81504	6.52128e-05
Vasicinone	C11 H10 N2 O2	486-64-6	Diazanaphthalenes	-0.49	202.074	202.074	9.323	5.2322e+06	1.80593	6.48856e-05
N-Butylbenzenesulfonamide	C10 H15 N O2 S	3622-84-2	Benzene and substituted derivatives	-0.91	213.082	213.082	11.012	5.21598e+06	1.80033	6.46843e-05
AB-CHMINACA metabolite M4	C15 H18 N2 O2	1271630-11-5	Benzopyrazoles	-0.59	258.137	258.137	7.116	5.1327e+06	1.77158	6.36516e-05
Phendimetrazine	C12 H17 N O	634-03-7	Oxazinanes	-0.56	191.131	191.131	11.419	5.07146e+06	1.75045	6.28921e-05
NCGC00381364-01!3-propan-2-yl-2,3,6,7,8,8a-hexahydropyrrolo[1,2-a]pyrazine-1,4-dione	C10 H16 N2 O2	5654-87-5	Carboxylic acids and derivatives	-0.42	196.121	196.121	5.143	5.06416e+06	1.74793	6.28016e-05
Dextrorphan	C17 H23 N O	125-73-5	Morphinans	-1.3	257.178	257.178	12.778	4.96993e+06	1.7154	6.1633e-05
Dehydroabietic acid	C20 H28 O2	1740-19-8	Prenol lipids	-0.98	300.209	300.209	14.717	4.94881e+06	1.70811	6.13712e-05
Epiandrosterone	C19 H30 O2	481-29-8	Steroids and steroid derivatives	-1.52	290.225	290.224	13.154	4.89562e+06	1.68976	6.07116e-05
7α-Hydroxytestosterone	C19 H28 O3	62-83-9	Steroids and steroid derivatives	-0.91	304.204	304.204	14.43	4.83235e+06	1.66792	5.99269e-05
3-Butylidenephthalide 丁烯基苯酞	C12 H12 O2	551-08-6	Isocoumarans	-0.99	188.084	188.084	11.21	4.62566e+06	1.59657	5.73637e-05
[6]-Gingerol	C17 H26 O4	23513-14-6	Phenols	-1.3	294.183	294.183	11.988	4.61596e+06	1.59323	5.72434e-05
1,3-Dimethyl-4-{[5-(methylthio)-2-thienyl]methylidene}-4,5-dihydro-1H-pyrazol-5-one	C11 H12 N2 O S2	NA	Thioethers	-1.01	252.039	252.039	11.799	4.56217e+06	1.57466	5.65763e-05
Pyrimethanil	C12 H13 N3	53112-28-0	Benzene and substituted derivatives	-0.53	199.111	199.111	9.833	4.49072e+06	1.55	5.56903e-05
N,N'-Diphenylguanidine	C13 H13 N3	102-06-7	Benzene and substituted derivatives	-1.15	211.111	211.111	6.127	4.45614e+06	1.53806	5.52614e-05
2-Naphthylamine	C10 H9 N	91-59-8	Naphthalenes	-0.08	143.073	143.073	10.075	4.4513e+06	1.53639	5.52014e-05
Diazinon	C12 H21 N2 O3 P S	333-41-5	Organic thiophosphoric acids and derivatives	-1.57	304.101	304.101	13.265	4.41002e+06	1.52215	5.46896e-05
Chalcone	C15 H12 O	614-47-1	Linear 1,3-diarylpropanoids	-1.13	208.089	208.089	13.637	4.38518e+06	1.51357	5.43815e-05
Meperidine	C15 H21 N O2	57-42-1	Piperidines	-1.11	247.157	247.157	11.056	4.33054e+06	1.49471	5.37038e-05
L-Aspartic acid β-benzyl ester	C11 H13 N O4	2177-63-1	Carboxylic acids and derivatives	-0.75	223.084	223.084	9.669	4.22421e+06	1.45801	5.23852e-05
Perillartine	C10 H15 N O	30950-27-7	Prenol lipids	-0.4	165.115	165.115	11.05	4.18826e+06	1.4456	5.19394e-05
NCGC00179780-02_C20H32O_(5xi,9xi)-Beyer-15-en-18-ol	C20 H32 O	NA	Prenol lipids	-1.79	288.245	288.245	13.968	4.17683e+06	1.44166	5.17977e-05
Arachidonic acid methyl ester	C21 H34 O2	2566-89-4	Fatty Acyls	-1.26	318.256	318.255	17.629	4.13049e+06	1.42566	5.1223e-05
Methanandamide	C23 H39 N O2	157182-49-5	Fatty Acyls	-1.34	361.298	361.298	16.661	4.06881e+06	1.40437	5.04581e-05
Pyroquilon	C11 H11 N O	57369-32-1	Indoles and derivatives	-0.45	173.084	173.084	9.632	4.0577e+06	1.40054	5.03204e-05
Meptazinol	C15 H23 N O	54340-58-8	Azepanes	-1.11	233.178	233.178	12.835	4.03343e+06	1.39216	5.00193e-05
Oleoyl ethanolamide	C20 H39 N O2	111-58-0	Organonitrogen compounds	-0.93	325.298	325.298	16.016	3.96326e+06	1.36795	4.91492e-05
2-Ethylhexyldiphenyl phosphate	C20 H27 O4 P	1241-94-7	Organic phosphoric acids and derivatives	-1	362.165	362.164	16.053	3.88523e+06	1.34101	4.81815e-05
Etiocholanolone	C19 H30 O2	53-42-9	Steroids and steroid derivatives	-1.77	290.225	290.224	14.745	3.62497e+06	1.25118	4.4954e-05
gamma-Undecalactone	C11 H20 O2	104-67-6	Lactones	-0.64	184.146	184.146	10.576	3.48551e+06	1.20305	4.32245e-05
Fenpropimorph	C20 H33 N O	67564-91-4	Benzene and substituted derivatives	-0.91	303.256	303.256	18.016	3.45912e+06	1.19394	4.28972e-05
Pentadecanoyl Ethanolamide	C17 H35 N O2	72623-73-5	Organonitrogen compounds	-1.42	285.267	285.266	10.823	3.37472e+06	1.16481	4.18506e-05
Medetomidine	C13 H16 N2	86347-14-0	Benzene and substituted derivatives	-0.45	200.131	200.131	10.079	3.33369e+06	1.15065	4.13418e-05
Bis(4-amino-3-methylcyclohexyl)methane	C15 H30 N2	6864-37-5	Organonitrogen compounds	-0.73	238.241	238.241	17.154	3.29073e+06	1.13581	4.08089e-05
Diethanolamine	C4 H11 N O2	111-42-2	Organonitrogen compounds	2.57	105.079	105.079	0.748	3.27624e+06	1.13082	4.06293e-05
Oleamide	C18 H35 N O	301-02-0	Fatty Acyls	-0.64	281.272	281.272	12.99	3.25371e+06	1.12304	4.03499e-05
2-Acetylacetophenone	C10 H10 O2	93-91-4	Organooxygen compounds	-0.52	162.068	162.068	10.062	3.21667e+06	1.11026	3.98906e-05
MPBP	C15 H21 N O	122771-83-9	Organooxygen compounds	-1.01	231.162	231.162	14.721	3.09875e+06	1.06955	3.84282e-05
Triisopropanolamine	C9 H21 N O3	122-20-3	Organonitrogen compounds	-0.38	191.152	191.152	0.839	2.95347e+06	1.01941	3.66266e-05
Edaravone	C10 H10 N2 O	89-25-8	Azolines	-0.33	174.079	174.079	7.706	2.94276e+06	1.01571	3.64938e-05
N-acetyl-2-phenylethylamine	C10 H13 N O	877-95-2	Carboxylic acids and derivatives	0.21	163.1	163.1	8.946	2.70484e+06	0.933593	3.35432e-05
5-Methylbenzotriazole	C7 H7 N3	136-85-6	Benzotriazoles	0.34	133.064	133.064	7.153	2.68438e+06	0.92653	3.32895e-05
Phenylbutazone	C19 H20 N2 O2	50-33-9	Benzene and substituted derivatives	-1.17	308.152	308.152	15.021	2.66387e+06	0.91945	3.30351e-05
Radicinin	C12 H12 O5	10088-95-6	Organooxygen compounds	-1.06	236.068	236.068	10.058	2.64447e+06	0.912755	3.27945e-05
Phenazone	C11 H12 N2 O	60-80-0	Azoles	-0.6	188.095	188.095	11.078	2.6337e+06	0.909039	3.26611e-05
3-Methyloxyindole	C9 H9 N O	1504-06-9	Indoles and derivatives	-0.25	147.068	147.068	9.935	2.57155e+06	0.887586	3.18903e-05
6-Methoxyquinoline N-oxide	C10 H9 N O2	6563-13-9	Quinolines and derivatives	-0.28	175.063	175.063	9.893	2.56747e+06	0.88618	3.18397e-05
2-Hydroxychalcone	C15 H12 O2	644-78-0	Linear 1,3-diarylpropanoids	-0.9	224.084	224.084	12.138	2.47243e+06	0.853373	3.0661e-05
Diethyl-phthalate	C12 H14 O4	84-66-2	Benzene and substituted derivatives	-0.98	222.089	222.089	10.557	2.4698e+06	0.852467	3.06285e-05
Anhydroecgonine	C9 H13 N O2	484-93-5	Pyrrolidines	-0.41	167.095	167.095	9.117	2.33825e+06	0.80706	2.8997e-05
Dibutylone	C13 H17 N O3	802286-83-5	Benzene and substituted derivatives	-0.81	235.121	235.121	11.75	2.20939e+06	0.762587	2.73991e-05
2-AMINO-3-(2-CHLORO-PHENYL)-PROPIONIC ACID	C9 H10 Cl N O2	14091-11-3	internal standard	-0.75	199.04	199.04	4.493	2.89724e+08	1	0

## Sheet: negitive ion mode
Table S1. The identified substances and their respective proportions in F3
Name	Formula	CAS_num	Class	Annot. DeltaMass [ppm]	Annotation MW	Calc. MW	RT [min]	Area: 220926-530001-BAC-1F3-N.raw (F1)	Relative concentration of each substance in sample MTC-8 F3（μg/g）	Relative percentage of each substance in sample F3（%）
2-Deoxyhexopyranose	C6 H12 O5	14215-77-1	Organooxygen compounds	2.29	164.068	164.069	18.792	4.17655e+08	1594.59	0.0330393
Isopropylmalic acid	C7 H12 O5	3237-44-3	Fatty Acyls	2.53	176.068	176.069	18.794	2.44953e+08	935.221	0.0193774
ACPD	C7 H11 N O4	100910-67-6	Carboxylic acids and derivatives	2.69	173.069	173.069	18.794	2.33561e+08	891.726	0.0184762
tert-butyl 4-carbamoylpiperidine-1-carboxylate	C11 H20 N2 O3	91419-48-6	Piperidines	-1.11	228.147	228.147	11.575	2.18621e+08	834.685	0.0172943
Metirosine	C10 H13 N O3	672-87-7	Phenylpropanoic acids	-2.6	195.09	195.089	12.05	1.86989e+08	713.918	0.0147921
2,2-Bis(hydroxymethyl)propionic acid	C5 H10 O4	4767-03-7	Hydroxy acids and derivatives	2.36	134.058	134.058	18.796	1.59228e+08	607.928	0.012596
2,2'-(1,4-Piperazinediyl)bis[N-(m-tolyl)succinimide]	C26 H28 N4 O4	NA	Pyrrolidines	-2.08	460.211	460.21	12.313	1.5428e+08	589.036	0.0122046
CAPROYL SARCOSINE	C13 H25 N O3	2671-91-2	Carboxylic acids and derivatives	-0.64	243.183	243.183	9.766	1.46446e+08	559.126	0.0115849
Succinic acid	C4 H6 O4	110-15-6	Carboxylic acids and derivatives	2.08	118.027	118.027	19.081	1.35706e+08	518.122	0.0107353
2-({6-[5-Hydroxy-2-(4-hydroxyphenyl)-3-methyl-1H-indol-1-yl]hexyl}amino)ethyl (3-{4-[bis(2-chloroethyl)amino]phenyl}propyl)carbamate	C37 H48 Cl2 N4 O4	185994-08-5	Indoles and derivatives	-1.45	682.305	682.304	17.301	1.24863e+08	476.722	0.00987748
cis,cis-Muconic acid	C6 H6 O4	1119-72-8	Fatty Acyls	2.48	142.027	142.027	18.833	1.03686e+08	395.87	0.00820226
3-O-Undecyl-D-glucopyranose	C17 H34 O6	NA	Others	1.68	334.236	334.236	17.449	1.00088e+08	382.134	0.00791765
Porphobilinogen	C10 H14 N2 O4	487-90-1	Organonitrogen compounds	4.09	226.095	226.096	18.794	9.83976e+07	375.678	0.0077839
O-(Hydroxy{(2R)-3-(pentadecanoyloxy)-2-[(15Z)-15-tetracosenoyloxy]propoxy}phosphoryl)-L-serine	C45 H86 N O10 P	NA	Others	1.12	831.599	831.6	16.18	9.38635e+07	358.367	0.00742522
TU4153400	C25 H32 O8	NA	Others	0.62	460.21	460.21	12.41	9.04192e+07	345.217	0.00715275
Icaridin	C12 H23 N O3	119515-38-7	Piperidines	-1.11	229.168	229.168	9.042	8.63819e+07	329.803	0.00683338
butyrin	C15 H26 O6	60-01-5	Glycerolipids	1.63	302.173	302.173	14.058	8.59509e+07	328.157	0.00679929
Dodecyl sulfate	C12 H26 O4 S	151-41-7	Organic sulfuric acids and derivatives	-0.07	266.155	266.155	14.729	7.56955e+07	289.002	0.00598801
2,6-ditert-butyl-4-nitrophenol	C14 H21 N O3	728-40-5	Phenols	-0.45	251.152	251.152	14.216	6.19361e+07	236.47	0.00489956
3-SUCCINIMIDOPROPIONIC ACID	C7 H9 N O4	5724-76-5	Carboxylic acids and derivatives	2.96	171.053	171.054	18.706	5.83309e+07	222.705	0.00461436
2,2'-Methylenebis(4-methyl-6-tert-butylphenol)	C23 H32 O2	119-47-1	Benzene and substituted derivatives	-0.13	340.24	340.24	16.868	5.60322e+07	213.929	0.00443252
2,5-di-tert-Butylhydroquinone	C14 H22 O2	88-58-4	Benzene and substituted derivatives	-1.97	222.162	222.162	13.247	5.57081e+07	212.691	0.00440688
5-Bromo-4-methyl-2-Thiazolamine	C4 H5 Br N2 S	3034-57-9	Azoles	-2.86	191.936	191.935	0.102	5.50394e+07	210.138	0.00435398
(2S)-N-[3-({4-[(3-Aminopropyl)amino]butyl}amino)propyl]-2-(butyrylamino)-4-phenylbutanamide	C24 H43 N5 O2	NA	Others	-2.59	433.342	433.341	12.086	5.38805e+07	205.714	0.0042623
4-Pyridoxic acid	C8 H9 N O4	82-82-6	Pyridines and derivatives	3.26	183.053	183.054	18.79	5.28976e+07	201.961	0.00418455
L-Dopa	C9 H11 N O4	59-92-7	Carboxylic acids and derivatives	3.76	197.069	197.07	18.794	4.89868e+07	187.03	0.00387518
MFCD03510290	C23 H24 N6 O3	NA	Others	1.28	432.191	432.192	11.716	4.8576e+07	185.461	0.00384268
Palmitoylcarnitine	C23 H45 N O4	1935-18-8	Fatty Acyls	0.14	399.335	399.335	15.19	4.36006e+07	166.465	0.00344909
4-Undecylbenzenesulfonic acid	C17 H28 O3 S	50854-94-9	Benzene and substituted derivatives	0.2	312.176	312.176	17.004	4.29778e+07	164.088	0.00339982
Suberic acid	C8 H14 O4	505-48-6	Fatty Acyls	2.85	174.089	174.09	18.79	4.12191e+07	157.373	0.0032607
6-Gingerol	C17 H26 O4	23513-14-6	Phenols	0.73	294.183	294.183	11.328	3.97259e+07	151.672	0.00314258
3-Hydroxyhexadecanoylcarnitine	C23 H45 N O5	195207-76-2	Fatty Acyls	0.77	415.33	415.33	13.484	3.92742e+07	149.948	0.00310685
Triamterene	C12 H11 N7	396-01-0	Pteridines and derivatives	-0.81	253.108	253.107	18.79	3.86731e+07	147.652	0.00305929
2,4,7-Triisopropyl-1-naphthalenesulfonic acid	C19 H26 O3 S	NA	Others	0.17	334.16	334.16	13.635	3.79249e+07	144.796	0.00300011
3-Hydroxypalmitoleoylcarnitine	C23 H43 N O5	NA	Fatty Acyls	0.31	413.314	413.314	12.812	3.68246e+07	140.595	0.00291307
Benzyl butyrate	C11 H14 O2	103-37-7	Benzene and substituted derivatives	-4.72	178.099	178.099	11.072	3.68136e+07	140.553	0.0029122
1-BOC-3-AMINOPIPERIDINE	C9 H15 N O4	144243-24-3	Piperidines	3.73	201.1	201.101	18.795	3.60915e+07	137.796	0.00285508
.alpha.-Aminoadipic acid	C6 H11 N O4	542-32-5	Carboxylic acids and derivatives	3.08	161.069	161.069	18.792	3.29934e+07	125.968	0.00261
(S)-CPW 399	C10 H13 N3 O4	389888-02-2	Carboxylic acids and derivatives	4.4	239.091	239.092	18.793	3.28029e+07	125.24	0.00259492
4-Oxo-4-(3-oxo-1-piperazinyl)butanoic acid	C8 H12 N2 O4	590380-54-4	Carboxylic acids and derivatives	3.83	200.08	200.08	18.79	3.27677e+07	125.106	0.00259214
Isopropyl 4-[3-(4-ethoxyphenyl)-1-phenyl-1H-pyrazol-4-yl]-6-methyl-2-oxo-1,2,3,4-tetrahydro-5-pyrimidinecarboxylate	C26 H28 N4 O4	NA	Others	-2.02	460.211	460.21	12.589	2.89187e+07	110.411	0.00228766
cetyl ?-D-glucopyranoside	C22 H44 O6	75319-63-0	Fatty Acyls	-0.21	404.314	404.314	19.087	2.83031e+07	108.06	0.00223896
N-(3-{4-[3-(Diisobutylamino)propyl]-1-piperazinyl}propyl)isonicotinamide	C24 H43 N5 O	NA	Others	-2.72	417.347	417.346	13.5	2.82961e+07	108.034	0.00223841
3-(Carboxymethyl)-4-isopropenylproline	C10 H15 N O4	487-79-6	Carboxylic acids and derivatives	4.1	213.1	213.101	18.702	2.77338e+07	105.886	0.00219392
methyl 3-hydroxypalmitate	C17 H34 O3	51883-36-4	Fatty Acyls	0.26	286.251	286.251	14.379	2.63793e+07	100.715	0.00208677
Tetraethyl [2-(4-oxo-3,4-dihydro-2H-chromen-3-yl)-1,1-ethanediyl]bis(phosphonate)	C19 H30 O8 P2	NA	Others	0.6	448.142	448.142	10.998	2.6114e+07	99.7021	0.00206579
4-(Boc-amino)-1-methylpyrrole-2-carboxylic acid	C11 H16 N2 O4	77716-11-1	Pyrroles	4.06	240.111	240.112	18.793	2.42753e+07	92.682	0.00192033
4-Dodecylbenzenesulfonic acid	C18 H30 O3 S	27176-87-0	Benzene and substituted derivatives	0.11	326.192	326.192	19.918	2.27405e+07	86.8224	0.00179892
1-Cyclohexyl-3-[1-(hexahydropyrrolo[1,2-a]pyrazin-2(1H)-ylcarbonyl)cyclohexyl]urea	C21 H36 N4 O2	NA	Others	-3.49	376.284	376.283	17.118	2.092e+07	79.8719	0.00165491
3-Chloro-N-{2-[4-(4-methoxyphenyl)-1-piperazinyl]-2-(3-pyridinyl)ethyl}benzamide	C25 H27 Cl N4 O2	NA	Diazinanes	-2.08	450.182	450.181	12.313	2.06861e+07	78.9788	0.00163641
Maximaisoflavone A	C17 H10 O6	59092-90-9	Isoflavonoids	-2.44	310.048	310.047	10.349	2.06319e+07	78.772	0.00163212
Dinoterb	C10 H12 N2 O5	1420-07-1	Phenols	-1.18	240.075	240.074	13.12	2.01763e+07	77.0323	0.00159608
N-LINOLEOYL-4-AMINOBUTYRIC ACID	C22 H39 N O3	84393-31-7	Carboxylic acids and derivatives	0.6	365.293	365.293	13.828	1.92396e+07	73.4559	0.00152198
2-Benzotriazol-1-yl-N-isopropyl-N-phenyl-acetamide	C17 H18 N4 O	NA	Benzotriazoles	-3.97	294.148	294.147	12.561	1.8805e+07	71.7968	0.0014876
Aceglutamide	C7 H12 N2 O4	2490-97-3	Carboxylic acids and derivatives	2.94	188.08	188.08	18.794	1.81227e+07	69.192	0.00143363
4-(3,5-Dimethyl-1H-pyrazol-1-yl)tetrazolo[1,5-a]quinoxaline	C13 H11 N7	62644-77-3	Diazanaphthalenes	0.09	265.108	265.108	18.784	1.75434e+07	66.9799	0.0013878
6b-Acetyl-4a,6a,8,9-tetramethyl-3,4,4a,4b,5,6,6a,6b,7,10,10a,11,11a,11b,12,13-hexadecahydro-2H-indeno[2,1-a]phenanthren-2-one	C27 H38 O2	NA	Steroids and steroid derivatives	-4.79	394.287	394.285	19.083	1.71722e+07	65.5626	0.00135843
Pivagabine	C9 H17 N O3	69542-93-4	Carboxylic acids and derivatives	-3.48	187.121	187.12	6.187	1.68297e+07	64.2551	0.00133134
Forchlorfenuron	C12 H10 Cl N3 O	68157-60-8	Pyridines and derivatives	-0.53	247.051	247.051	10.349	1.50574e+07	57.4884	0.00119114
16-Hydroxyhexadecanoic acid	C16 H32 O3	506-13-8	Fatty Acyls	0.25	272.235	272.235	13.711	1.46605e+07	55.9734	0.00115974
Oleic acid	C18 H34 O2	112-80-1	Fatty Acyls	-0.35	282.256	282.256	18.538	1.11614e+07	42.614	0.000882944
2-Mercaptobenzothiazole	C7 H5 N S2	149-30-4	Benzothiazoles	-4.65	166.986	166.986	9.538	8.0596e+06	30.7713	0.000637568
Losartan	C22 H23 Cl N6 O	114798-26-4	Benzene and substituted derivatives	1.94	422.162	422.163	11.716	7.14625e+06	27.2841	0.000565316
Pentadecanoic acid	C15 H30 O2	1002-84-2	Fatty Acyls	-1.08	242.225	242.224	17.11	7.05742e+06	26.9449	0.000558288
Di-n-Butyl phthalate	C16 H22 O4	84-74-2	Benzene and substituted derivatives	-0.44	278.152	278.152	13.647	6.08646e+06	23.2379	0.000481479
Schizotenuin A	C36 H28 O16	144608-09-3	2-arylbenzofuran flavonoids	1.58	716.138	716.139	9.027	5.16083e+06	19.7038	0.000408255
(R)-2-hydroxystearic acid	C18 H36 O3	26633-48-7	Fatty Acyls	-0.14	300.266	300.266	15.74	5.05087e+06	19.2841	0.000399558
palmitic acid	C16 H32 O2	57-10-3	Fatty Acyls	-0.59	256.24	256.24	18.074	4.36393e+06	16.6613	0.000345216
4-(4-Nitrobenzyl)pyridine	C12 H10 N2 O2	1083-48-3	Benzene and substituted derivatives	-2.19	214.074	214.074	12.1	3.59722e+06	13.734	0.000284564
Mono(2-ethylhexyl) phthalate (MEHP)	C16 H22 O4	4376-20-9	Benzene and substituted derivatives	-0.33	278.152	278.152	12.852	3.48227e+06	13.2952	0.00027547
FA 18:1+1O	C18 H34 O3	61789-44-4	Fatty Acyls	-0.37	298.251	298.251	13.624	3.44516e+06	13.1535	0.000272535
Propylparaben	C10 H12 O3	94-13-3	Benzene and substituted derivatives	-3.99	180.079	180.078	10.51	2.87242e+06	10.9668	0.000227227
Monobutyl phthalate	C12 H14 O4	131-70-4	Benzene and substituted derivatives	-1.68	222.089	222.089	10.548	2.79205e+06	10.6599	0.000220869
2,6-di-tert-Butylphenol	C14 H22 O	128-39-2	Benzene and substituted derivatives	-2.95	206.167	206.166	14.057	2.7278e+06	10.4146	0.000215787
Bisphenol AF	C15 H10 F6 O2	1478-61-1	Benzene and substituted derivatives	0.41	336.058	336.059	11.467	2.65151e+06	10.1234	0.000209752
N-Acetyl-D-alloisoleucine	C8 H15 N O3	54831-20-8	Carboxylic acids and derivatives	-4.06	173.105	173.104	5.218	1.99219e+06	7.60611	0.000157595
2-Hydroxyphenylalanine	C9 H11 N O3	2370-61-8	Carboxylic acids and derivatives	-3.94	181.074	181.073	11.178	1.47923e+06	5.64764	0.000117017
Butylparaben	C11 H14 O3	94-26-8	Benzene and substituted derivatives	-2.89	194.094	194.094	10.819	1.47595e+06	5.63513	0.000116758
2-AMINO-3-(2-CHLORO-PHENYL)-PROPIONIC ACID	C9 H10 Cl N O2	14091-11-3	internal standard	-2.99	199.04	199.039	4.511	2.6192e+07	1	0
