# Supplementary material for: Beneficial effects of Bacillus mojavensis strain MTC-8 on plant growth, immunity and disease resistance against Magnaporthe oryzae
Source: Front Microbiol. 2024 Jun 12;15:1422476. doi: 10.3389/fmicb.2024.1422476 (PMC11199545; doi:10.3389/fmicb.2024.1422476)
Supplement: Supplementary file 4 [file Table_2.XLSX]

## Sheet: Sheet1
	Table S2. Primers used in this study
	ID	Primer	Target gene
	UBQ5F	AACCAGCTGAGGCCCAAGA	OsUBQ
	UBQ5R	ACGATTGATTTAACCAGTCCATGA
	OsKS4-F	TCGCATTGCGTGTGCAA	OsKS4
	OsKS4-R	TTGGAACTTCCGACATCGAAA
	OsPR1a-F	CGTCTTCATCACCTGCAACT	OsPR1a
	OsPR1a-R	TGTCCATACATGCATAAACACG
	OsPR10-F	CTCATCCTCGACGGCTACTT	OsPR10
	OsPR10-R	ATCAGGAAGCAGCAATACGG
	OsMAS-F	TGCAAGGCGTGCAGTACTAA	OsMAS
	OsMAS-R	AGCACTGCCATTACGTGTGA
